# Supplementary material for: Dominant ARF3 variants disrupt Golgi integrity and cause a neurodevelopmental disorder recapitulated in zebrafish
Source: Nat Commun. 2022 Nov 11;13:6841. doi: 10.1038/s41467-022-34354-x (PMC9652361; doi:10.1038/s41467-022-34354-x)
Supplement: Supplementary file 6 — Source Data [file 41467_2022_34354_MOESM6_ESM.xlsx]

## Sheet: Fig. 2a
Densitometric analysis of western blots: myc signal normalized to Tubulin or GAPDH control
Biological replicates = 3
FIGURE 2a			BIOLOGICAL REPLICATE
Exp.1					Exp.2
samples	Densitometry myc	Densitometry Tubulin	myc/Tubulin		samples	Densitometry myc	Densitometry Tubulin	myc/Tubulin		Exp.3
ARF3 WT 0	149441	110040	1.35806		ARF3 WT 0	217156	176296	1.23177		samples	Densitometry myc	Densitometry Tubulin	myc/Tubulin
ARF3 WT 3h CHX	140295	113517	1.23589		ARF3 WT 3 CHX	209828	164511	1.27546		ARF3 WT 0	207427	165110	1.2563
ARF3 WT 6h CHX	134195	127861	1.04954		ARF3 WT 6 CHX	189042	149430	1.26509		ARF3 WT 3h CHX	210667	172786	1.21924
ARF3 K127E 0	83410	138994	0.600098		ARF3 K127E 0	71435	147519	0.484243		ARF3 WT 6h CHX	212193	180169	1.17774
ARF3 K127E 3h CHX	21414	136494	0.156886		ARF3 K127E 3 CHX	41649	137715	0.302429		ARF3 K127E 0	60407	167693	0.360224
ARF3 K127E 6h chx	14598	144649	0.10092		ARF3 K127E 6 CHX	36094	156696	0.230344		ARF3 K127E 3h CHX	12593	159820	0.0787949
ARF3 L12VD67V 0	7995	143914	0.055554		ARF3 L12VD67V 0	44063	164393	0.268035		ARF3 K127E 6h CHX	16400	181365	0.0904254
ARF3 L12VD67V 3h CHX	2548	134318	0.0189699		ARF3 L12VD67V 3h CHX	24268	179019	0.135561		ARF3 L12V/D67V 0	39770	189448	0.209926
ARF3 L12VD67V 6h CHX	3731	135446	0.027546		ARF3 L12VD67V 6h CHX	14526	183533	0.0791465		ARF3 L12V/D67V 3h CHX	54583	187882	0.290517
ARF3 P47S 0	101029	146169	0.691179		ARF3 P47S 0	118963	162030	0.734204		ARF3 L12V/D67V 6h CHX	13590	211534	0.064245
ARF3 P47S 3h CHX	94845	155101	0.611505		ARF3 P47S 3h CHX	104232	172103	0.605637		ARF3 P47S 0	127263	189048	0.673178
ARF3 P47S 6h CHX	89669	164858	0.543917		ARF3 P47S 6h CHX	79463	168727	0.470956		ARF3 P47S 3h CHX	102303	181731	0.562936
samples	Densitometry myc	Densitometry GAPDH	myc/Gapdh		samples	Densitometry myc	Densitometry GAPDH	myc/Gapdh		ARF3 P47S 6h CHX	111670	201493	0.554213
ARF3 WT 0	114365	166078	0.688622		ARF3 WT 0	153229	149496	1.02497		samples	Densitometry myc	Densitometry GAPDH	myc/Gapdh
ARF3 WT 3h CHX	123113	137621	0.89458		ARF3 WT 3h CHX	148935	163513	0.910845		ARF3 WT 0	176685	205269	0.860749
ARF3 WT 6h CHX	95282	159573	0.597106		ARF3 WT 6h CHX	141797	167060	0.848779		ARF3 WT 3h	180729	204505	0.883739
ARF3 D93N 0	135873	173820	0.781688		ARF3 D93N 0	196491	163953	1.19846		ARF3 WT 6h	180703	194016	0.931382
ARF3 D93N 3h CHX	155468	175304	0.886848		ARF3 D93N 3h CHX	192735	171919	1.12108		ARF3 D93N 0	193579	192586	1.00516
ARF3 D93N 6h CHX	131031	168903	0.775777		ARF3 D93N 6h CHX	175335	177834	0.985948		ARF3 D93N 3h	204933	205977	0.994931
ARF3 T32N 0	128116	184059	0.696059		ARF3 T32N 0	193307	173458	1.11443		ARF3 D93N 6h	192752	208769	0.923279
ARF3 T32N 3h CHX	125230	163392	0.766439		ARF3 T32N 3h CHX	187460	181043	1.03544		ARF3 T32N 0	149622	199986	0.748162
ARF3 T32N 6h CHX	133385	176317	0.756507		ARF3 T32N 6h CHX	184538	178188	1.03564		ARF3 T32N 3h	163494	221975	0.736542
										ARF3 T32N 6h	158191	216958	0.729132
	myc/Tubulin Exp.1	myc/Tubulin Exp.2	myc/Tubulin Exp.3	Mean	SD	SEM
ARF3 WT 0	1.35806	1.23177	1.2563	1.28204	0.0669666	0.0386632
ARF3 WT 3h CHX	1.23589	1.27546	1.21924	1.24353	0.0288818	0.0166749
ARF3 WT 6h CHX	1.04954	1.26509	1.17774	1.16412	0.108418	0.0625953
ARF3 K127E 0	0.600098	0.484243	0.360224	0.481521	0.11996	0.0692591
ARF3 K127E 3h CHX	0.156886	0.302429	0.0787949	0.17937	0.1135	0.0655291
ARF3 K127E 6h chx	0.10092	0.230344	0.0904254	0.140563	0.0779294	0.0449926
ARF3 L12VD67V 0	0.055554	0.268035	0.209926	0.177838	0.109814	0.0634014
ARF3 L12VD67V 3h CHX	0.0189699	0.135561	0.290517	0.148349	0.136225	0.0786494
ARF3 L12VD67V 6h CHX	0.027546	0.0791465	0.064245	0.0569792	0.0265565	0.0153324
ARF3 P47S 0	0.691179	0.734204	0.673178	0.69952	0.031356	0.0181034
ARF3 P47S 3h CHX	0.611505	0.605637	0.562936	0.59336	0.02651	0.0153055
ARF3 P47S 6h CHX	0.543917	0.470956	0.554213	0.523028	0.0453889	0.0262053
	myc/Gapdh Exp.1	myc/Gapdh Exp.2	myc/Gapdh Exp.3	Mean	SD	SEM
ARF3 WT 0	0.688622	1.02497	0.860749	0.858114	0.16819	0.0971043
ARF3 WT 3h CHX	0.89458	0.910845	0.883739	0.896388	0.0136433	0.00787693
ARF3 WT 6h CHX	0.597106	0.848779	0.931382	0.792422	0.174118	0.100527
ARF3 D93N 0	0.781688	1.19846	1.00516	0.995101	0.208568	0.120417
ARF3 D93N 3h CHX	0.886848	1.12108	0.994931	1.00095	0.117232	0.067684
ARF3 D93N 6h CHX	0.775777	0.985948	0.923279	0.895001	0.107901	0.0622968
ARF3 T32N 0	0.696059	1.11443	0.748162	0.852884	0.227999	0.131636
ARF3 T32N 3h CHX	0.766439	1.03544	0.736542	0.846142	0.164621	0.095044
ARF3 T32N 6h CHX	0.756507	1.03564	0.729132	0.840425	0.169611	0.0979251

## Sheet: Fig. 2a^
Densitometric analysis of western blots: myc signal normalized to Tubulin control
Biological replicates = 3
N.B.The raw blot was vertically sliced before exposure in order to visualize myc and tubulin antibodies simultaneously. The boundary of the gel is visible at high exposure.
FIGURE 2 a'				BIOLOGICAL REPLICATE
Exp.1						Exp.2						Exp.3
samples	Densitometry myc	Densitometry Tubulin	myc/Tubulin	Fold change		samples	Densitometry myc	Densitometry Tubulin	myc/Tubulin	Fold change		samples	Densitometry myc	Densitometry Tubulin	myc/Tubulin	Fold change
ARF3 WT	132.28	54.48	2.42805	1		ARF3 WT	109.4	62	1.76452	1		ARF3 WT	175.74	90.1	1.9505	1
ARF3 WT+MG132	132.15	62.72	2.10698	0.867769		ARF3 WT+MG132	130.16	52.47	2.48066	1.40586		ARF3 WT+MG132	186.89	105.5	1.77147	0.908213
ARF3 WT+bafilomycin	182.2	50.9	3.57957	1.47426		ARF3 WT+bafilomycin	173.08	54.35	3.18454	1.80477		ARF3 WT+bafilomycin	175.95	100.34	1.75354	0.89902
ARF3 K127E	21.7	53.63	0.404624	1		ARF3 K127E	40.53	46.67	0.868438	1		ARF3 K127E	44.02	100.61	0.437531	1
ARF3 K127E+MG132	125.16	44.46	2.81511	6.95735		ARF3 K127E+MG132	133.31	48.44	2.75206	3.16898		ARF3 K127E+MG132	182.81	139.67	1.30887	2.99149
ARF3 K127E+bafilomycin	68.85	31.3	2.19968	5.43635		ARF3 K127E+bafilomycin	97.94	48.11	2.03575	2.34415		ARF3 K127E+bafilomycin	126.13	79.74	1.58177	3.61521
ARF3 L12V/D67V	2.9	11.79	0.245971	1		ARF3 L12V/D67V	10.9	59.16	0.184246	1		ARF3 L12V/D67V	7.23	80.59	0.0897134	1
ARF3 L12V/D67V+MG132	6.18	6.85	0.90219	3.66787		ARF3 L12V/D67V+MG132	39.64	51.97	0.762748	4.13983		ARF3 L12V/D67V+MG132	32.75	86.96	0.37661	4.19792
ARF3 L12V/D67V+bafilomycin	6.48	15.88	0.40806	1.65898		ARF3 L12V/D67V+bafilomycin	27.57	47.01	0.586471	3.18308		ARF3 L12V/D67V+bafilomycin	48.99	98.42	0.497765	5.54839
samples	Fold change Exp.1	Fold change Exp.2	Fold change Exp.3	Mean	SD	SEM
ARF3 WT	1	1	1	1	0	0
ARF3 WT+MG132	0.867769	1.40586	0.908213	1.06061	0.299673	0.173016
ARF3 WT+bafilomycin	1.47426	1.80477	0.89902	1.39268	0.458352	0.26463
ARF3 K127E	1	1	1	1	0	0
ARF3 K127E+MG132	6.95735	3.16898	2.99149	4.37261	2.24021	1.29339
ARF3 K127E+bafilomycin	5.43635	2.34415	3.61521	3.79857	1.55423	0.897337
ARF3 L12V/D67V	1	1	1	1	0	0
ARF3 L12V/D67V+MG132	3.66787	4.13983	4.19792	4.00187	0.290713	0.167843
ARF3 L12V/D67V+bafilomycin	1.65898	3.18308	5.54839	3.46348	1.95981	1.1315

## Sheet: Fig. 2b
Densitometric analysis of Pull down experiments: myc signal
Biological replicates = 3
FIGURE 2b				BIOLOGICAL REPLICATE
Pull Down CONTROL
Exp.1				Exp.2				Exp.3
samples	Densitometry myc	Fold change		samples	Densitometry myc	Fold change		samples	Densitometry myc	Fold change
ARF3 WT	82175	1		ARF3 WT	375684	1		ARF3 WT	28330	1
ARF3 WTGDP	33495	0.407606		ARF3 WTGDP	60606	0.161322		ARF3 WTGDP	8180	0.28874
ARF3 WT GTP	460506	5.60397		ARF3 WT GTP	7205042	19.1785		ARF3 WT GTP	676032	23.8628
FIGURE 2b				BIOLOGICAL REPLICATE
Pull Down SAMPLES
Exp.1				Exp.2				Exp.3
samples	Densitometry myc	Fold change		samples	Densitometry myc	Fold change		samples	Densitometry myc	Fold change
WT	108593	1		WT	68786	1		WT	74532	1
K127E	44024	0.405404		K127E	16616	0.241561		K127E	26684	0.358021
L12VD67V	31968	0.294384		L12VD67V	27254	0.396214		L12VD67V	15394	0.206542
P47S	160255	1.47574		P47S	75417	1.0964		P47S	105669	1.41777
D93N	230242	2.12023		D93N	126041	1.83236		D93N	95750	1.28468
T32N	62196	0.572744		T32N	25186	0.36615		T32N	1676	0.022487
Q71L	311709	2.87043		Q71L	210566	3.06118		Q71L	195674	2.62537
T31N	17633	0.162377		T31N	6733	0.0978833		T31N	921	0.0123571
samples	Fold change Exp.1 control	Fold change Exp.2 control	Fold change Exp.3 control	Mean	SD	SEM
ARF3 WT	1	1	1	1	0	0
ARF3 WTGDP	0.407606	0.161322	0.28874	0.285889	0.123167	0.0711103
ARF3 WT GTP	5.60397	19.1785	23.8628	16.2151	9.48326	5.47516
samples	Fold change Exp.1 Pull down	Fold change Exp.2 Pull down	Fold change Exp.3 Pull down	Mean	SD	SEM
WT	1	1	1	1	0	0
K127E	0.405404	0.241561	0.358021	0.334995	0.0843135	0.0486784
L12VD67V	0.294384	0.396214	0.206542	0.299047	0.094922	0.0548033
P47S	1.47574	1.0964	1.41777	1.32997	0.204343	0.117977
D93N	2.12023	1.83236	1.28468	1.74576	0.424452	0.245057
T32N	0.572744	0.36615	0.022487	0.32046	0.277959	0.16048
Q71L	2.87043	3.06118	2.62537	2.85233	0.218467	0.126132
T31N	0.162377	0.0978833	0.0123571	0.0908724	0.0752552	0.0434486

## Sheet: Fig. 3
Confocal experiments: (b) Golgi morphology determined by mean Golgi intensity and Golgi area; (c) Incidence of trans-Golgi morphotypes determined by the percentage of cells showing compact, expanded, partially or fully dispersed distribution of Golgi
n=number of cells counted
FIGURE 3b-c
Mean Golgi Intensity (arb.unit.)	Golgi area (%of whole cell)	Golgi morphology
>0.8	<2.6	compact
>0.8	2.7<GA<12	expanded
<0.8	2.7<GA<12	partially dispersed
<0.8	GA>12	fully dispersed
Biological Replicates	variant	sample number	Golgi area	total cell area	Golgi area ratio(%of whole cell)	Mean Golgi Intensity	Mean Golgi Intensity (arb.units)	Golgi morphology
Exp.1	ARF3 P47S	1a	153	2866	5.33845	37044	1.65782
	n=8	1b	127	2265	5.60706	28730	1.28575
		1c	165	3555	4.64135	28585	1.27926
		1d	259	4790	5.4071	28916	1.29407
		2	639	24760	2.58078	35779	1.60121
		3a	106	3999	2.65066	37699	1.68713
		3b	80	1974	4.05268	28686	1.28378
		4a	193	3097	6.23184	26000	1.16357
Exp.2	n=6	7a	63	2633	2.39271	50823	2.27447
		7b	47	1850	2.54054	42362	1.89582
		7c	107	1680	6.36905	53367	2.38832
		7d	120	1646	7.2904	18863	0.844171
		4	235	2795	8.40787	18993	0.849989
		1	59	952	6.19748	46627	2.08669
Exp.3	n=7	4b	65	3995	1.62703	21250	0.950996
		4	123	5301	2.32032	60000	2.68516
		5a	124	2423	5.11762	22000	0.98456
		5b	188	3984	4.71888	24000	1.07407
		6a	214	6335	3.37806	9182	0.41092
		6b	229	7187	3.18631	20598	0.921817
		6c	226	7163	3.1551	19509	0.873081
Biological Replicates	variant	sample number	Golgi area	total cell area	Golgi area ratio(%of whole cell)	Mean Golgi Intensity	Mean Golgi Intensity (arb.units)	Golgi morphology
Exp.1	ARF3 WT	1	391	19049	2.0526	48685	2.17879
	n=9	2	663	25008	2.65115	34426	1.54066
		3a	328	19864	1.65123	44360	1.98523
		3b	635	25207	2.51914	47030	2.10472
		4a	64	2879	2.22299	39500	1.76773
		4b	152	9092	1.6718	53878	2.41119
		4c	124	6803	1.82273	41056	1.83737
		2 z4x	380	22500	1.68889	47621	2.13117
		1 z4x	376	23310	1.61304	41398	1.85267
Exp.2	n=10	1a	92	7313	1.25803	49870	2.23182
		1b	75	3299	2.27342	41413	1.85335
		2a	186	12213	1.52297	37560	1.68091
		2b	134	5581	2.401	49209	2.20224
		2c	22	893	2.46361	50147	2.24422
		2d	89	8744	1.01784	41461	1.85549
		2e	57	2769	2.0585	50000	2.23764
		2f	59	3515	1.67852	46900	2.0989
		2g	11	1457	0.754976	34811	1.55789
		2h	24	1314	1.82648	49875	2.23204
Exp.3	n=7	1a	32	1433	2.23308	36469	1.63209
		1b	25	1015	2.46305	48574	2.17382
		1c	50	2975	1.68067	56544	2.5305
		2a	129	5479	2.35444	54350	2.43231
		2b	51	2286	2.23097	57353	2.5667
		4a	64	5608	1.14123	56125	2.51175
		4b	91	7318	1.24351	47945	2.14567
Biological Replicates	variant	sample number	Golgi area	total cell area	Golgi area ratio(%of whole cell)	Mean Golgi Intensity	Mean Golgi Intensity (arb.units)	Golgi morphology
Exp.1	ARF3 Q71L	1	106	1066	9.94371	31132	1.39324
	n=9	2a	578	14963	3.86286	20377	0.911927
		2B	395	7034	5.61558	25914	1.15972
		3a	379	5560	6.81655	24686	1.10477
		3b	306	4948	6.18432	36712	1.64296
		4	596	13044	4.56915	43600	1.95122
		5	417	4450	9.37079	27319	1.2226
		6a	367	4926	7.45026	18011	0.806042
		6b	418	11316	3.69388	35581	1.59235
Exp.2	n=7	1	235	7315	3.21258	55500	2.48378
		2a	218	5368	4.0611	54073	2.41991
		2b	165	3130	5.27157	37667	1.6857
		3b	320	4563	7.01293	23081	1.03294
		3c	142	1628	8.72236	17880	0.800179
		4	441	9129	4.83076	35907	1.60694
		6b	169	6006	2.81385	31828	1.42439
Exp.3	n=6	7a	597	10714	5.57215	26864	1.20224
		7b	370	7411	4.99258	34735	1.55449
		7c	516	11300	4.56637	27963	1.25142
		7d	293	4965	5.90131	39945	1.78765
		8	269	5696	4.72261	43178	1.93233
		10	166	5703	2.91075	19654	0.87957
Biological Replicates	variant	sample number	Golgi area	total cell area	Golgi area ratio(%of whole cell)	Mean Golgi Intensity	Mean Golgi Intensity (arb.units)	Golgi morphology
Exp.1	ARF3 T31N	1	591	3266	18.0955	12308	0.550817
	n=12	2a	217	9152	2.37107	46088	2.06256
		2b	278	1566	17.7522	12662	0.566659
		3a	573	3624	15.8113	16276	0.728396
		3b	350	2125	16.4706	8197	0.366838
		4	66	4320	1.52778	19354	0.866145
		5	55	3393	1.62098	19267	0.862251
		6	805	9748	8.2581	22289	0.997494
		7	397	1753	22.6469	17632	0.78908
		8	529	3640	14.533	16987	0.760215
		7	421	4312	9.76345	10361	0.463683
		9a	986	9089	10.8483	16443	0.735869
Exp.2	n=10	9b	1492	8452	17.6526	11962	0.535332
		1	4511	13669	33.0017	6480	0.289998
		2	170	7807	2.17753	42496	1.90181
		3	746	4367	17.0827	10330	0.462296
		50	584	3799	15.3725	17115	0.765943
		60a	142	4672	3.03938	14634	0.654912
		60b	317	3755	8.44208	11814	0.528709
		1	391	11068	3.53271	11043	0.494205
		2	876	13049	6.71316	23271	1.04144
		3	112	9568	1.17057	20241	0.90584
Exp.3	n=7	4A	155	10363	1.49571	37129	1.66162
		4B	276	5476	5.04018	12533	0.560886
		5A	435	15235	2.85527	10412	0.465966
		5B	2996	10744	27.8853	8496	0.380219
		6A	429	5282	8.12192	7441	0.333005
		6B	545	3549	15.3564	10492	0.469546
		6C	641	3229	19.8513	11296	0.505527
Biological Replicates	variant	sample number	Golgi area	total cell area	Golgi area ratio(%of whole cell)	Mean Golgi Intensity	Mean Golgi Intensity (arb.units)	Golgi morphology
Exp.1	ARF3 K127E	1a	743	5891	12.6125	4572	0.20461
	n=6	1b	1089	4675	23.2941	3555	0.159096
		2a	2125	4561	46.5907	5307	0.237503
		2b	2948	4946	59.6037	5549	0.248333
		3a	1376	2461	55.9122	3302	0.147774
		3b	2307	4926	46.8331	3746	0.167644
Exp.2	n=8	1	672	2685	25.0279	3545	0.158648
		2a	602	1802	33.4073	3136	0.140345
		2b	471	2507	18.7874	3690	0.165138
		vac	504	2413	20.8869	3597	0.160976
		vac2	668	2669	25.0281	2890	0.129335
		vac3a	798	4024	19.831	2410	0.107854
		3b	432	2279	18.9557	5980	0.267621
		4	638	2358	27.0568	4032	0.180443
Exp.3	n=6	1a	583	3079	18.9347	4093	0.183173
		1b	998	3280	30.4268	4543	0.203312
		2a	671	2980	22.5168	5454	0.244081
		3a	701	868	80.7604	3654	0.163527
		3b	1073	2129	50.3992	4289	0.191945
		5	732	2226	32.8841	3578	0.160125
Biological Replicates	variant	sample number	Golgi area	total cell area	Golgi area ratio(%of whole cell)	Mean Golgi Intensity	Mean Golgi Intensity (arb.units)	Golgi morphology
Exp.1	ARF3 L12V/D67V	1a	2584	10453	24.7202	2917	0.130544
	n=7	1b	3585	9898	36.2194	3784	0.169344
		2a	3024	6878	43.9663	4982	0.222958
		2b	1931	8684	22.2363	3987	0.178429
		3a	834	2574	32.4009	3504	0.156814
		3b	780	2747	28.3946	5501	0.246185
		3c	1529	3481	43.9242	5119	0.229089
Exp.2	n=10	1a	567	1724	32.8886	2825	0.126426
		1b	676	1557	43.4168	4154	0.185903
		1c	834	2317	35.9948	3037	0.135914
		1d	934	2378	39.2767	4581	0.205012
		1e	409	1196	34.1973	3120	0.139629
		1f	399	917	43.5115	2308	0.103289
		2a	835	2439	34.2353	4669	0.208951
		2b	350	1005	34.8259	4840	0.216603
		2c	239	719	33.2406	4192	0.187603
		2d	543	1686	32.2064	2989	0.133766
Exp.3	n=3	1	602	1902	31.6509	3462	0.154934
		4a	573	4186	13.6885	2874	0.128619
		4b	1728	8939	19.331	4034	0.180533
Biological Replicates	variant	sample number	Golgi area	total cell area	Golgi area ratio(%of whole cell)	Mean Golgi Intensity	Mean Golgi Intensity (arb.units)	Golgi morphology
Exp.1	ARF3 D93N	6 e 7	544	13377	4.06668	26520	1.18684
	n=14	4a	161	4358	3.69436	39590	1.77176
		4b	262	5061	5.17684	32248	1.44319
		4c	147	3387	4.34012	20483	0.91667
		4d	190	3034	6.26236	23421	1.04815
		5	778	10000	7.78	11184	0.500515
		1a	936	23210	4.03274	16634	0.744417
		1b=2	509	15792	3.22315	28055	1.25554
		3	672	12699	5.29176	14046	0.628597
		40a	1629	17075	9.54026	10450	0.467666
		40b	509	11436	4.45086	19515	0.87335
		6a	220	6325	3.47826	46305	2.07228
		b	165	5232	3.15367	45314	2.02793
		c	227	5419	4.18896	33305	1.49049
Exp.2	n=6	1a	499	12006	4.15626	25962	1.16187
		1b	223	7895	2.82457	31144	1.39378
		2a	219	4192	5.22424	19500	0.872678
		2b	231	4614	5.0065	14182	0.634683
		3a	530	12823	4.1332	32523	1.45549
		3b	442	13492	3.27602	35536	1.59033
Exp.3	n=8	6a	386	3802	10.1526	23183.3	1.03752
		b	206	7087	2.90673	30146	1.34912
		c	672	7495	8.96598	33544.7	1.50122
		d	215	2904	7.40358	59457.3	2.66088
		e	257	8915	2.88278	45182.7	2.02205
		f	365	11283	3.23496	43350	1.94003
		g	681	12892	5.28235	14907	0.667129
		h	337	12104	2.7842	30804	1.37856
Biological Replicates	variant	sample number	Golgi area	total cell area	Golgi area ratio(%of whole cell)	Mean Golgi Intensity	Mean Golgi Intensity (arb.units)	Golgi morphology
Exp.1	ARF3 T32N	1a	104	5171	2.01122	38087	1.7045
	n=9	1b	89	5766	1.54353	40079	1.79365
		2	89	5710	1.55867	41202	1.8439
		3	729	9643	7.55989	19163	0.857597
		4	445	12954	3.43523	17813	0.797181
		5a	523	4963	10.538	8530	0.381741
		5b	424	6330	6.69826	15179	0.679302
		1a	790	2950	26.7797	9432	0.422108
		1b	1402	3941	35.5747	7543	0.33757
Exp.2	n=10	3c	341	2297	14.8455	7866	0.352025
		3d	465	5903	7.87735	10335	0.46252
		4a	230	2715	8.47145	8093.8	0.36222
		4b	289	2989	9.66879	8966	0.401253
		5	122	6085	2.00493	19591	0.876751
		6	2129	13450	15.829	8414.9	0.37659
		7a	248	2357	10.5218	19464	0.871067
		7b	105	4354	2.41158	20088	0.898993
		1a	117	5920	1.97635	25787	1.15404
		1b	55	2816	1.95312	37053	1.65822
Exp.3	n=8	2A	80	695	11.5108	7349	0.328888
		2B	200	666	30.03	6954	0.311211
		2	413	9350	4.41711	7456	0.333676
		3a	591	3680	16.0598	7595.9	0.339937
		3b	812	3467	23.4208	8456.5	0.378452
		20	97	6658	1.45689	38948	1.74303
		30a	168	8007	2.09816	41833	1.87214
		30b	136	6332	2.14782	40692	1.82108
Incidence of Golgi morphology
	ARF3 WT			ARF3 K127E			ARF3 L12V/D67V			ARF3 P47S			ARF3 D93N			ARF3 T32N			ARF3 Q71L			ARF3 T31N
numbers of cells	Exp.1		Exp.2	Exp.1	Exp.2	Exp.3	Exp.1	Exp.2	Exp.3	Exp.1	Exp.2	Exp.3	Exp.1	Exp.2	Exp.3	Exp.1	Exp.2	Exp.3	Exp.1	Exp.2	Exp.3	Exp.1	Exp.2	Exp.3
compact	9	10	7	0	0	0	0	0	0	2	2	2	0	0	0	3	4	3	0	0	0	3	2	1
expanded	0	0	0	0	0	0	0	0	0	6	4	4	10	5	7	1	1	0	9	7	6	1	1	0
partially dispersed	0	0	0	0	0	0	0	0	0	0	0	1	4	1	1	3	4	2	0	0	0	3	3	3
fully dispersed	0	0	0	6	8	6	7	10	3	0	0	0	0	0	0	2	1	3	0	0	0	5	4	3
% of cells	Compact			Mean	SD	SEM
ARF3 WT	100	100	100	100	0	0
ARF3 T31N	25	20	14	19.6667	5.50757	3.1798
ARF3 Q71L	0	0	0	0	0	0
ARF3 K127E	0	0	0	0	0	0
ARF3 L12V/D67V	0	0	0	0	0	0
ARF3 T32N	33	40	38	37	3.60555	2.08167
ARF3 D93N	0	0	0	0	0	0
ARF3 P47S	25	34	29	29.3333	4.50925	2.60342
	expanded
ARF3 WT	0	0	0	0	0	0
ARF3 T31N	8	10	0	6	5.2915	3.05505
ARF3 Q71L	100	100	100	100	0	0
ARF3 K127E	0	0	0	0	0	0
ARF3 L12V/D67V	0	0	0	0	0	0
ARF3 T32N	11	10	0	7	6.08276	3.51188
ARF3 D93N	71	83	87	80.3333	8.32666	4.8074
ARF3 P47S	75	66	57	66	9	5.19615
	partially dispersed
ARF3 WT	0	0	0	0	0	0
ARF3 T31N	25	30	43	32.6667	9.29157	5.36449
ARF3 Q71L	0	0	0	0	0	0
ARF3 K127E	0	0	0	0	0	0
ARF3 L12V/D67V	0	0	0	0	0	0
ARF3 T32N	33	40	24	32.3333	8.02081	4.63081
ARF3 D93N	29	17	13	19.6667	8.32666	4.8074
ARF3 P47S	0	0	14	4.66667	8.0829	4.66667
	fully dispersed
ARF3 WT	0	0	0	0	0	0
ARF3 T31N	42	40	43	41.6667	1.52753	0.881917
ARF3 Q71L	0	0	0	0	0	0
ARF3 K127E	100	100	100	100	0	0
ARF3 L12V/D67V	100	100	100	100	0	0
ARF3 T32N	23	10	38	23.6667	14.0119	8.08977
ARF3 D93N	0	0	0	0	0	0
ARF3 P47S	0	0	0	0	0	0

## Sheet: Fig. 5
Figure 5b: Quantification of the percentage of WT and ARF3 mutant cells showing different classes of phenotypes relative to COP-I vesicles assembly
*Legend: compact ≤ 0.25; expanded > 0.25; diffused and partially diffused NA
ARF3WT							ARF3K127E							ARF3L12V/D67V							ARF3T32N							ARF3D93N							ARF3P47S
Field	Cells (n°)	Phenotype*	COP-I area (mm2)	nucleus area (mm2)	COP-I area/nucleus area		Field	Cells (n°)	Phenotype*	COP-I area (mm2)	nucleus area (mm2)	COP-I area/nucleus area		Field	Cells (n°)	Phenotype*	COP-I area (mm2)	nucleus area (mm2)	COP-I area/nucleus area		Field	Cells (n°)	Phenotype*	COP-I area (mm2)	nucleus area (mm2)	COP-I area/nucleus area		Field	Cells (n°)	Phenotype*	COP-I area (mm2)	nucleus area (mm2)	COP-I area/nucleus area		Field	Cells (n°)	Phenotype*	COP-I area (mm2)	nucleus area (mm2)	COP-I area/nucleus area
1	1	compact	20192	116095	0.173927		1	1	diffused	NA	NA	NA		1	1	diffused	NA	NA	NA		1	1	compact	41305	246134	0.167815		1	1	expanded	36164	138420	0.261263		1	1	expanded	39829	118422	0.336331
2	2	compact	22745	115079	0.197647			2	diffused	NA	NA	NA			2	diffused	NA	NA	NA		2	2	expanded	54692	194274	0.28152		2	2	expanded	27337	102348	0.267099		2	2	compact	76575	442491	0.173054
	3	compact	21101	115849	0.182142		2	3	diffused	NA	NA	NA		2	3	diffused	NA	NA	NA			3	diffused	NA	NA	NA		3	3	compact	62753	354753	0.176892		3	3	compact	40180	203147	0.197788
3	4	compact	30127	150385	0.200332		3	4	diffused	NA	NA	NA			4	diffused	NA	NA	NA		3	4	compact	25133	324106	0.0775456		4	4	expanded	97715	237364	0.411667			4	expanded	55237	184679	0.299097
	5	compact	17379	110306	0.157553		4	5	diffused	NA	NA	NA		3	5	diffused	NA	NA	NA		4	5	compact	35149	237379	0.148071		5	5	expanded	47055	138593	0.339519		4	5	compact	38288	185864	0.206
	6	compact	13979	109450	0.12772			6	diffused	NA	NA	NA			6	diffused	NA	NA	NA		5	6	compact	47080	206229	0.22829		6	6	compact	41149	322201	0.127712		5	6	expanded	77199	258634	0.298487
4	7	compact	26404	140405	0.188056		5	7	diffused	NA	NA	NA		4	7	diffused	NA	NA	NA		6	7	compact	19678	103572	0.189993		7	7	expanded	102879	394695	0.260654			7	expanded	118773	328866	0.361159
	8	compact	16727	133523	0.125274			8	diffused	NA	NA	NA		5	8	diffused	NA	NA	NA			8	compact	31317	140200	0.223374		8	8	expanded	48718	162114	0.300517		6	8	expanded	100326	388242	0.258411
	9	compact	17019	110998	0.153327			9	diffused	NA	NA	NA		6	9	diffused	NA	NA	NA		7	9	compact	38501	225739	0.170555		9	9	partially diffused	NA	NA	NA			9	compact	26953	168083	0.160355
5	10	compact	24370	146430	0.166428		6	10	diffused	NA	NA	NA		7	10	diffused	NA	NA	NA			10	partially diffused	NA	NA	NA		10	10	compact	24959	154691	0.161347		7	10	expanded	118253	312374	0.378562
6	11	compact	16553	147765	0.112022		7	11	diffused	NA	NA	NA			11	diffused	NA	NA	NA		8	11	compact	26549	196775	0.134921			11	compact	21691	117949	0.183902		8	11	expanded	116654	421378	0.276839
	12	compact	20633	148348	0.139085		8	12	diffused	NA	NA	NA		8	12	diffused	NA	NA	NA			12	compact	22614	136118	0.166135			12	compact	51522	269621	0.19109		9	12	compact	75344	411378	0.18315
7	13	compact	25385	203416	0.124794			13	diffused	NA	NA	NA		9	13	diffused	NA	NA	NA		9	13	compact	35420	177493	0.199557			13	compact	23211	114035	0.203543		10	13	compact	76238	329589	0.231312
	14	compact	32101	125784	0.255207		9	14	diffused	NA	NA	NA		10	14	diffused	NA	NA	NA			14	compact	14805	150944	0.0980827		11	14	expanded	39037	151482	0.257701		11	14	compact	69098	336203	0.205525
8	15	compact	18910	155032	0.121975			15	diffused	NA	NA	NA			15	diffused	NA	NA	NA			15	compact	23821	108362	0.219828			15	compact	42428	188049	0.225622		12	15	compact	74534	293262	0.254155
	16	compact	40572	241096	0.168282		10	16	diffused	NA	NA	NA		11	16	diffused	NA	NA	NA		10	16	compact	39147	181241	0.215994
9	17	compact	29209	154746	0.188754			17	diffused	NA	NA	NA										17	compact	29339	144718	0.202732		Number of ARF3D93N cells with different phenotypes							Number of ARF3P47S cells with different phenotypes
	18	compact	38660	243354	0.158863			18	diffused	NA	NA	NA		Number of ARF3L12V/D67V cells with different phenotypes							11	18	compact	33441	213371	0.156727		Compact	Expanded	Partially diffused	Diffused	Total of phenotypes			Compact	Expanded	Partially diffused	Diffused	Total of phenotypes
							11	19	diffused	NA	NA	NA		Compact	Expanded	Partially diffused	Diffused	Total of phenotypes										7	7	1	0	15			8	7	0	0	15
Number of ARF3WT cells with different phenotypes								20	diffused	NA	NA	NA		0	0	0	16	16			Number of ARF3T32N cells with different phenotypes							% of ARF3D93N cells with different phenotypes							% of ARF3P47S cells with different phenotypes
Compact	Expanded	Partially diffused	Diffused	Total of phenotypes				21	diffused	NA	NA	NA		% of ARF3L12V/D67V cells with different phenotypes							Compact	Expanded	Partially diffused	Diffused	Total of phenotypes			% Compact	% Expanded	% Partially diffused	% Diffused	% Total of phenotypes	Plotted		% Compact	% Expanded	% Partially diffused	% Diffused	% Total of phenotypes	Plotted
18	0	0	0	18				22	diffused	NA	NA	NA		% Compact	% Expanded	% Partially diffused	% Diffused	% Total of phenotypes	Plotted		15	1	1	1	18			46.6667	46.6667	6.66667	0	100			53.3333	46.6667	0	0	100
% of ARF3WT cells with different phenotypes							12	23	diffused	NA	NA	NA		0	0	0	100	100			% of ARF3T32N cells with different phenotypes
% Compact	% Expanded	% Partially diffused	% Diffused	% Total of phenotypes	Plotted		13	24	expanded	90962	152602	0.596073									% Compact	% Expanded	% Partially diffused	% Diffused	% Total of phenotypes	Plotted
100	0	0	0	100				25	diffused	NA	NA	NA									83.3333	5.55556	5.55556	5.55556	100
							14	26	diffused	NA	NA	NA
							Number of ARF3K127E cells with different phenotypes
							Compact	Expanded	Partially diffused	Diffused	Total of phenotypes
							0	1	0	25	26
							% of ARF3K127E cells with different phenotypes
							% Compact	% Expanded	% Partially diffused	% Diffused	% Total of phenotypes	Plotted
							0	3.84615	0	96.1538	100

## Sheet: Fig. 6
	Fig. 6 b (upper graph): Incidence of cells showing clustered, semi-clustered and dispersed Tfn staining (raw numbers)
		Penetrance (raw numbers)
		repl.1	WT&T	repl2	n° tot cells	repl.1	WT&T	repl2	n° tot cells	repl.1	WT&T	repl2	n° tot cells	Total cells
	Samples	n° of cell Dispersed				n° of cell Semi-clustered				n° of cell Clustered at PN
	ARF3WT	2	2	8	12	5	11	10	26	2	1	1	4	42
	ARF3K127E	1		1	2	2		6	8	5		7	12	22
	ARF3L12V/D67V	2		1	3	8		6	14	7		9	16	33
	ARF3P47S	4		6	10	6		15	21	0		0	0	31
	ARF3D93N	2		3	5	3		12	15	3		3	6	26
	ARF3T32N		1	2	3		7	12	19		1	2	3	25
	Fig. 6 b (upper graph): Incidence of cells showing clustered, semi-clustered and dispersed Tfn staining (percentage)
		Penetrance (percentage)
	Samples	repl. 1	repl. 2	repl. 3	repl. 1	repl. 2	repl. 3	repl. 1	repl. 2	repl. 3	Mean (plotted)
		Dispersed (%)			Semi-clustered (%)			Clustered at PN (%)			Dispersed	Semi-clustered	Clustered at PN
	ARF3WT	22.2	14.3	42.1	55.6	78.6	52.6	22.2	7.1	5.3	26.2	62.2667	11.5333
	ARF3K127E	12.5		7.14286	25		42.8571	62.5		50	9.82143	33.9286	56.25
	ARF3L12V/D67V	11.8		6.3	47.1		37.5	41.2		56.3	9.05	42.3	48.75
	ARF3P47S	40		28.5714	60		71.4286	0		0	34.2857	65.7143	0
	ARF3D93N	25		16.6667	37.5		66.6667	37.5		16.6667	20.8333	52.0833	27.0833
	ARF3T32N		11.1	12.5		77.8	75		11.1	12.5	11.8	76.4	11.8
									Figure 6d: Quantification of Tnf localization with early endosomal marker Rab5
	Fig. 6 b': Quantification of clustered Tfn at PN
	Fold change vs. not transfected cells								Tfn (%) colocalization with Rab5
	ARF3WT	ARF3K127E	ARF3L12V;D67V	ARF3P47S	ARF3D93N	ARF3T32N			Cells	ARF3WT	ARF3K127E	ARF3L12V/D67V	ARF3P47S	ARF3D93N	ARF3T32N
	0.8	6.8	7.8	0	1.31				cell 1	0.2275	0.6569	0.516	0.174	0.2824	0.1768
	0.58					2.3			cell 2	0.3817	0.4371	0.6628	0.2779	0.2842	0.2492
	1.84	12.5	10.1	0	1.8	1.2			cell 3	0.2791	0.6904	0.6671	0.244	0.3085	0.2509
									cell 4	0.1896	0.538	0.5425	0.0921	0.243	0.2119
									cell 5	0.3853	0.3121	0.4847	0.2954	0.1874	0.2049
									cell 6	0.2281	0.3915	0.324	0.3355	0.1657	0.3993
									cell 7	0.2573	0.4237	0.3398	0.2957	0.1551	0.1629
									cell 8	0.2297	0.4796	0.4337	0.3548	0.1741	0.3794
									cell 9	0.2417	0.3363	0.3529	0.504	0.2216	0.2315
									cell 10	0.2364	0.3347	0.2171	0.3663	0.1886	0.3532
									cell 11	0.3393	0.3665	0.2597	0.3695	0.1816	0.0733
									cell 12	0.2658	0.5801	0.2045	0.4947	0.2852	0.1538
									cell 13	0.064	0.7428	0.4894	0.2709	0.0738	0.1134
									cell 14			0.4091	0.4899	0.2139
									cell 15			0.2783	0.4254	0.131
									cell 16			0.3968	0.3561	0.2056
									cell 17				0.3931
									cell 18				0.5354
									cell 19				0.2683
									cell 20				0.4426
									cell 21				0.3182
									Mean	0.255808	0.483823	0.41115	0.3478	0.206356	0.227731

## Sheet: Fig. 7
Figure 7c': Survival rate in ARF3 expressing fish embryos (WT and mutants) at 24 and 48 hpf
Embryo survival
	24 hpf					48 hpf
Samples	Total n° embryos	Alive	Deceased	% Alive (plotted)	% Deceased	Alive	Deceased	% Alive (plotted)	% Deceased
not injected	246	132	114	53.6585	46.3415	131	1	53.252	46.748
ARF3WT	114	69	45	60.5263	39.4737	67	2	58.7719	41.2281
ARF3K127E	53	21	32	39.6226	60.3774	21	0	39.6226	60.3774
ARF3L12V/D67V	86	58	28	67.4419	32.5581	59	2	65.1163	34.8837
ARF3P47S	85	45	40	52.9412	47.0588	43	2	50.5882	49.4118
ARF3D93N	161	86	75	53.4161	46.5839	81	5	50.3106	49.6894
ARF3T32N	114	64	50	56.1404	43.8596	56	8	49.1228	50.8772
Figure 7c'': Phenotype penetrance in ARF3 expressing fish embryos (WT and mutants) at 24 hpf
Penetrance at 24 hpf
	Class I (normal)							Class II (develop. delay)							Class III (mild)							Class IV (severe)
	Replicate 1	Replicate 2	Replicate 3	Replicate 4	Replicate 5	Mean (plotted)	SEM (plotted)	Replicate 1	Replicate 2	Replicate 3	Replicate 4	Replicate 5	Mean (plotted)	SEM (plotted)	Replicate 1	Replicate 2	Replicate 3	Replicate 4	Replicate 5	Mean (plotted)	SEM (plotted)	Replicate 1	Replicate 2	Replicate 3	Replicate 4	Replicate 5	Mean (plotted)	SEM (plotted)
not injected	100	91.4286	84	92		91.8571	3.26911	0	0	12	8		5	3	0	8.57	4	0		3.1425	2.04009	0	0	0	0		0	0
ARF3WT	85.1852	88.8889	92.3077	85		87.8454	1.73623	7.40741	11.1111	7.69231	5		7.80271	1.25728	7.40741	0	0	10		4.35185	2.56767	0	0	0	0		0	0
ARF3K127E	31.25	50				40.625	9.375	31.25	12.5				21.875	9.375	31.25	25				28.125	3.125	6.25	12.5				9.375	3.125
ARF3L12V/D67V	66.6667				73	69.8333	3.16667	23.8095				2.7	13.2548	10.5548	9.52381				21.6	15.5619	6.0381	0				2.7	1.35	1.35
ARF3P47S			76.9231	63.1579		70.0405	6.8826			3.84615	5.26316		4.55466	0.708502			15.3846	31.5789		23.4818	8.09717			3.84615	0		1.92308	1.92308
ARF3D93N		33.3333	31.5789		83.6	49.5041	17.0555		25	5.26316		0	10.0877	7.60936		41.6667	47.3684		10.9	33.3117	11.3261		0	15.7895		5.5	7.09649	4.6274
ARF3T32N			35.1351	29.6296		32.3824	2.75276			18.9189	7.40741		13.1632	5.75576			27.027	51.8518		39.4394	12.4124			18.9189	11.1111		15.015	3.9039
Figure 7d': Phenotype incidence of arf3a/arfb MO-injected embryos at 24hpf					Figure 7d'': Phenotype incidence of arf3a/arfb MO-injected embryos at 48hpf
Penetrance at 24 hpf					Penetrance at 48 hpf
Samples	% Class I (normal)	% Class II (develop. Delay)	% Class III (mild)		Samples	% Class I (normal)	% Class II (develop. Delay)	% Class III (mild)
not injected	94	6	0		not injected	95.8333	4.16667	0
arf3 MO 0.4mM	58.3	37.5	4.2		arf3 MO 0.4mM	31.8182	54.5455	13.6364
arf3 MO 0.6mM	45.2	48.4	6.5		arf3 MO 0.6mM	18.5185	66.6667	14.8148
arf3 MO 0.8mM	35	60	5		arf3 MO 0.8mM	5.88235	76.4706	17.6471
Figure 7e': Phenotype incidence of arf3a/arfb MO-injected embryos + ARF3WT mRNA at 24hpf					Figure 7e'': Phenotype incidence of arf3a/arfb MO-injected embryos + ARF3WT mRNA at 48hpf
Penetrance at 24 hpf					Penetrance at 48 hpf
Samples	% Class I (normal)	% Class II (develop. Delay)	% Class III (mild)		Samples	% Class I (normal)	% Class II (develop. Delay)	% Class III (mild)
not injected	100	0	0		not injected	93.61	6.38	0
arf3 MO	45.45	40.9	13.63		arf3 MO	27.77	55.55	16.67
arf3 MO + ARF3WT	58.82	29.41	11.76		arf3 MO + ARF3WT	73.33	20	6.66
Figure 7f: Phenotype incidence of embryos at 24 and 48 hpf and phenotype worsening index at 48 hpf of ARF3 mutants (severe+deceased) compared to controls (co-injected with arf3a/b MO)
	Class I (normal)				Class II (develop. delay)				Class III (mild)				Class IV (severe)				Class V (dead)
	Replicate 1	Replicate 2	Mean (plotted)	SEM (plotted)	Replicate 1	Replicate 2	Mean (plotted)	SEM (plotted)	Replicate 1	Replicate 2	Mean (plotted)	SEM (plotted)	Replicate 1	Replicate 2	Mean (plotted)	SEM (plotted)	Replicate 1	Replicate 2	Mean (plotted)	SEM (plotted)
ARF3K127E	38.4615	50	44.2308	5.76923	23.0769	37.5	30.2885	7.21154	30.7692	12.5	21.6346	9.13462	7.69231	0	3.84615	3.84615	0	0	0	0
ARF3K127E + MO	42.8571	52.9412	47.8992	5.04202	14.2857	11.7647	13.0252	1.2605	19.0476	17.6471	18.3473	0.70028	19.0476	17.6471	18.3473	0.70028	4.7619	0	2.38095	2.38095
ARF3L12V;D67V	45.4545	84.6154	65.035	19.5804	36.3636	0	18.1818	18.1818	18.1818	10.2564	14.2191	3.96271	0	0	0	0	0	5.12821	2.5641	2.5641
ARF3L12V;D67V + MO	41.1765	56.6667	48.9216	7.7451	29.4118	6.66667	18.0392	11.3725	23.5294	23.3333	23.4314	0.09804	0	0	0	0	5.88235	13.3333	9.60784	3.72549
ARF3D93N	58.3333	31.5789	44.9561	13.3772	8.33333	5.26316	6.79825	1.53509	25	36.8421	30.9211	5.92105	0	15.7895	7.89473	7.89473	8.33333	10.5263	9.42983	1.09649
ARF3D93N + MO	50	71.4286	60.7143	10.7143	12.5	9.52381	11.0119	1.48809	25	14.2857	19.6429	5.35715	0	0	0	0	12.5	4.7619	8.63095	3.86905
ARF3P47S	92.3077	63.1579	77.7328	14.5749	0	10.5263	5.26316	5.26316	3.84615	21.0526	12.4494	8.60324	0	0	0	0	3.84615	5.26316	4.55466	0.708502
ARF3P47S + MO	73.3333	58.3333	65.8333	7.5	10	12.5	11.25	1.25	10	25	17.5	7.5	0	0	0	0	6.66667	4.16667	5.41667	1.25
ARF3T32N	48.6487	51.8518	50.2503	1.6016	5.40541	7.40741	6.40641	1.001	27.027	29.6296	28.3283	1.3013	2.7027	3.7037	3.2032	0.500501	16.2162	7.40741	11.8118	4.40441
ARF3T32N + MO	33.3333	21.4286	27.3809	5.95238	4.7619	0	2.38095	2.38095	47.6191	50	48.8095	1.19047	4.7619	7.14286	5.95238	1.19048	9.52381	21.4286	15.4762	5.95238
Worsening index at 48 hpf
	1 replicate			2 replicate			3 replicate
	% Class IV + V	% Class I + II + III	Fold change (plotted)*	% Class IV + V	% Class I + II + III	Fold change (plotted)*	% Class IV + V	% Class I + II + III	Fold change (plotted)*
ARF3K127E	7.69231	92.3077	1	0	100	1
ARF3K127E + MO	23.8095	76.1905	3.09524	17.6471	82.3529	17.6471
ARF3L12V/D67V	5.40541	94.5946	1	0	100	1
ARF3L12V/D67V + MO	13.3333	86.6667	2.46667	5.88235	94.1176	5.88235
ARF3D93N	5.45455	94.5455	1	26.3158	73.6842	1	8.33333	91.6667	1
ARF3D93N + MO	0	100	0.183333	4.7619	95.2381	0.180952	12.5	87.5	1.5
ARF3P47S	3.84615	96.1538	1	5.26316	94.7368	1
ARF3P47S + MO	6.66667	93.3333	1.73333	4.16667	95.8333	0.791667
ARF3T32N	18.9189	81.0811	1	11.1111	88.8889	1
ARF3T32N + MO	14.2857	85.7143	0.755102	28.5714	71.4286	2.57143
*calculated as [(% Class IV + V)mutant/%(Class IV + V)mutant+MO]

## Sheet: Fig. 8
Figure 8b: Head area measurement in ARF3 expressing fish embryos (WT and all mutants) at 48 hpf											Figure 8b': Head area measurement in ARF3 expressing fish embryos (WT, P47S, D93N, T32N) at 4.5 dpf							Figure 8b'': occiptofrontal circunference (OFC) derived from human patients of the study
Head area measurements at 48 hpf											Head measurements at 4.5 dpf							OFC patients at last exam
	not injected	ARF3WT	ARF3K127E	ARF3L12V/D67V		ARF3WT	ARF3P47S	ARF3D93N	ARF3T32N			not injected	ARF3WT	ARF3P47S	ARF3D93N	ARF3T32N		ARF3K127E	ARF3L12V/D67V	ARF3P47S	ARF3D93N	ARF3T32N
ind 1	0.16002	0.146	0.065	0.113		0.118	0.182	0.149	0.155		ind 1	0.185	0.105	0.233	0.206	0.191		-4.56	-5.12	-1.01	-3	1.5
ind 2	0.170434	0.153	0.05	0.132		0.143	0.172	0.154	0.169		ind 2	0.19	0.221	0.241	0.184	0.234
ind 3	0.16637	0.151	0.142	0.122		0.173	0.164	0.122	0.118		ind 3	0.21	0.231	0.258	0.224	0.166
ind 4	0.160782	0.164	0.076	0.118		0.167	0.185	0.172	0.155		ind 4	0.227	0.229	0.161	0.143	0.221
ind 5	0.149352	0.137	0.137	0.143		0.177	0.148	0.174	0.162		ind 5	0.228	0.252	0.193	0.216	0.237
ind 6	0.18542	0.138	0.131	0.165		0.164	0.121	0.192	0.172		ind 6	0.226	0.235	0.171	0.221	0.226
ind 7	0.169164	0.149	0.047	0.143		0.179	0.143	0.194	0.162		ind 7	0.227	0.208	0.225	0.215	0.196
ind 8	0.159512	0.178	0.132	0.181		0.179	0.195	0.177	0.154		ind 8	0.245	0.232	0.216	0.227	0.211
ind 9	0.161036	0.174	0.088	0.154		0.175	0.182	0.151	0.165		ind 9	0.218	0.22	0.245	0.217	0.187
ind 10	0.162052	0.179	0.169	0.072		0.171	0.187	0.121	0.168		ind 10	0.223	0.208	0.249	0.207	0.223
ind 11	0.15494	0.139	0.175	0.138		0.18	0.179	0.203	0.165		ind 11	0.248	0.222	0.259	0.199	0.222
ind 12	0.169418	0.146	0.156	0.129		0.176	0.198	0.177	0.185		ind 12	0.217	0.216	0.259	0.221	0.251
ind 13	0.173736	0.118364	0.083	0.161		0.184	0.188	0.169	0.188		ind 13	0.231	0.218	0.239	0.204	0.198
ind 14	0.185674	0.139954	0.069088	0.123952		0.157	0.175	0.152	0.191		ind 14	0.232	0.235	0.252	0.215	0.253
ind 15	0.143764	0.13716	0.113284	0.126492		0.17	0.191	0.165	0.183		ind 15	0.228	0.217	0.248	0.201	0.253
ind 16	0.159512	0.166878	0.051816	0.055626		0.181	0.192	0.164	0.184		ind 16	0.233	0.25	0.251	0.227	0.24
ind 17	0.150622	0.124968	0.054102	0.088392		0.157	0.194	0.14	0.179		ind 17	0.238	0.242	0.242	0.236	0.26
ind 18	0.150622	0.124206	0.10922	0.058674		0.177	0.181	0.168	0.175		ind 18	0.221	0.227	0.247	0.191	0.262
ind 19	0.168402	0.141224	0.13589	0.125222		0.18	0.172	0.17	0.17		ind 19	0.219	0.271	0.235	0.218	0.225
ind 20	0.141732	0.149352	0.139446	0.125222		0.189	0.17	0.166	0.191		ind 20	0.257	0.25	0.254	0.222	0.236
ind 21	0.132334	0.141478	0.160528	0.10668		0.175	0.213	0.175	0.182		ind 21	0.196	0.243	0.259	0.216	0.259
ind 22	0.149606	0.137414	0.136652	0.072644		0.199	0.195	0.174	0.184		ind 22	0.246	0.238	0.241	0.226	0.228
ind 23	0.150876	0.109728		0.134112		0.185	0.191	0.176	0.186		ind 23	0.224	0.261	0.221	0.221	0.246
ind 24	0.148844			0.135636		0.197	0.186	0.183	0.199		ind 24	0.184	0.252	0.232	0.221	0.265
ind 25	0.153416			0.103886		0.188	0.194	0.172	0.192		ind 25	0.218	0.235	0.237	0.248	0.221
ind 26						0.195	0.209	0.156	0.155		ind 26		0.248	0.246	0.205	0.245
ind 27						0.188	0.192	0.18	0.171		ind 27		0.26	0.247	0.168	0.253
ind 28						0.169	0.182	0.165	0.185		ind 28		0.239		0.19	0.278
ind 29						0.17		0.178	0.198		ind 29		0.243		0.227
ind 30								0.176			ind 30				0.236
Figure 8c': Anterior brain volume measurement in ARF3 expressing fish embryos (WT, K127E, L12V/D67V, P47S, D93N) at 48 hpf
Anterior brain volume
	ARF3WT	ARF3K127E		ARF3WT	ARF3L12V/D67V	ARF3P47S	ARF3D93N
ind 1	8310000	2940000		8850000	5250000	6980000	5170000
ind 2	7860000	4630000		8600000	5170000	7220000	5490000
ind 3	7840000	4020000		10100000	7820000	7620000	6510000
ind 4		6490000				7300000	6020000
Mean	8.00333e+06	4520000		9.18333e+06	6080000	7280000	5797500

## Sheet: Fig. 9
Figure 9c: Number of pH3+ cells in the proliferative zone of the forebrain (Fb pz) of ARF3-overxpressing zebrafish embryos (WT, K127E, L12V/D67V) at 48 hpf
Number of pH3+ cells (Fb pz) at 48 hpf
	ARF3WT	ARF3K127E	ARF3L12V/D67V		ARF3WT	ARF3P47S	ARF3D93N	ARF3T32N
ind 1	38	12	24		21	33	10	27
ind 2	27	17	21		34	37	17	21
ind 3	24	18	19		22	13	31	34
ind 4	20	27	21		29	25	13	42
ind 5	28	13	18		25	35	28	19
Figure 9e: Incidence of pH3+ cells in mitosis stages (early mitosis, metaphase and late mitosis) in the proliferative zone of the forebrain (Fb pz) of ARF3-overexpressing zebrafish embryos (WT, K127E, L12V/D67V, P47S, D93N) at 48 hpf
ARF3WT (graph on the left)									ARF3WT (graph on the right)
Individuals	n° ph3+	Early mitosis	Metaphase	Late mitosis	% Early mitosis	% Metaphase	% Late mitosis		Individuals	n° ph3+	Early mitosis	Metaphase	Late mitosis	% Early mitosis	% Metaphase	% Late mitosis
1	29	16	6	7	55.17	20.69	24.14		1	20	11	5	4	55	25	20
2	19	8	5	6	42.11	26.32	31.58		2	34	26	6	2	76.47	17.65	5.88
3	22	15	3	4	68.18	13.64	18.18		3	13	3	5	5	23.08	38.46	38.46
4	18	11	1	6	61.11	5.56	33.33		4	20	15	1	4	75	5	20
5	23	11	5	7	47.83	21.74	30.43		5	23	16	5	2	69.57	21.74	8.7
	Total of pH3+cells				Mean of % early mitosis	Mean of % metaphase	Mean of % late mitosis			Total of pH3+cells				Mean of % early mitosis	Mean of % metaphase	Mean of % late mitosis
	111				54.88	17.59	27.532			110				59.824	21.57	18.608
ARF3K127E (graph on the left)									ARF3P47S (graph on the right)
Individuals	n° ph3+	Early mitosis	Metaphase	Late mitosis	% Early mitosis	% Metaphase	% Late mitosis		Individuals	n° ph3+	Early mitosis	Metaphase	Late mitosis	% Early mitosis	% Metaphase	% Late mitosis
1	9	9	0	0	100	0	0		1	23	16	3	4	69.57	13.04	17.39
2	14	12	1	1	85.71	7.14	7.14		2	27	18	6	3	66.67	22.22	11.11
3	8	8	0	0	100	0	0		3	11	5	3	3	45.45	27.27	27.27
4	23	16	4	3	69.57	17.39	13.04		4	21	14	1	6	66.67	4.76	28.57
5	7	7	0	0	100	0	0		5	28	21	4	3	75	14.29	10.71
	Total of pH3+cells				Mean of % early mitosis	Mean of % metaphase	Mean of % late mitosis			Total of pH3+cells				Mean of % early mitosis	Mean of % metaphase	Mean of % late mitosis
	61				91.056	4.906	4.036			110				64.672	16.316	19.01
ARF3L12V/D67V (graph on the left)									ARF3D93N (graph on the right)
Individuals	n° ph3+	Early mitosis	Metaphase	Late mitosis	% Early mitosis	% Metaphase	% Late mitosis		Individuals	n° ph3+	Early mitosis	Metaphase	Late mitosis	% Early mitosis	% Metaphase	% Late mitosis
1	20	18	0	2	90	0	10		1	9	8	0	1	88.89	0	11.11
2	21	21	0	0	100	0	0		2	9	7	1	1	77.78	11.11	11.11
3	17	14	1	2	82.35	5.88	11.76		3	22	18	2	2	81.82	9.09	9.09
4	17	11	4	2	64.71	23.53	11.76		4	10	6	1	3	60	10	30
5	13	10	3	0	76.92	23.08	0		5	25	24	0	1	96	0	4
	Total of pH3+cells				Mean of % early mitosis	Mean of % metaphase	Mean of % late mitosis			Total of pH3+cells				Mean of % early mitosis	Mean of % metaphase	Mean of % late mitosis
	88				82.796	10.498	6.704			75				80.898	6.04	13.062
									ARF3T32N (graph on the right)
									Individuals	n° ph3+	Early mitosis	Metaphase	Late mitosis	% Early mitosis	% Metaphase	% Late mitosis
									1	19	18	0	1	94.74	0	5.26
									2	17	15	2	0	88.24	11.76	0
									3	28	23	4	1	82.14	14.29	3.57
									4	32	25	4	3	78.13	12.5	9.38
									5	13	10	2	1	76.92	15.38	7.69
										Total of pH3+cells				Mean of % early mitosis	Mean of % metaphase	Mean of % late mitosis
										109				84.034	10.786	5.18
Figure 9g: Quantification of the number of acridine orange-positive (AO+) spots in ARF3 expressing fish embryos (WT and all mutants) at 48 hpf
Number of AO+ spots in forebrain and olfactory epithelium
	ARF3WT	ARF3K127E	ARF3L12V/D67V	ARF3P47S	ARF3D93N	ARF3T32N
ind1	31	75	87	76	59	59
ind2	75	86	106	81	70	93
ind3	60	114	90	51	29	109
ind4	60	133	83	70	132	80
ind5	44	76	121	113	117	92
ind6	43		94	97	88	92
Number of AO+ spots in forebrain, olfactory epithelium and eyes
	ARF3WT	ARF3K127E	ARF3L12V/D67V	ARF3P47S	ARF3D93N	ARF3T32N
ind1	56	109	131	154	109	126
ind2	106	150	106	141	121	140
ind3	95	143	144	105	90	139
ind4	100	165	136	164	178	122
ind5	78	118	199	264	275	144
ind6	61		132	252	150	141

## Sheet: Fig. 10
Fig. 10 b: Rose diagram showing notochord angles in ARF3 expressing fish embryos (WT and mutant)								Fig. 10 c: Penetrance of notochord curvatures in ARF3 expressing fish embryos (WT and mutants)																	Fig. 10 c': Number of notochord curvatures per embryo in ARF3-overexpressing zebrafish embryos (WT and all mutants)
Rose diagram for notochord curvatures (Fig. 10 b)								Penetrance of notochord curvatures (Fig. 10c)																	Number of notochord curvatures (Fig. 10c')
	ARF3WT	ARF3K127E	ARF3L12V/D67V	ARF3P47S	ARF3D93N	ARF3T32N			Normal				Mild				Severe									Not injected	ARF3WT	ARF3K127E	ARF3L12V;D67V		ARF3WT	ARF3P47S	ARF3D93N	ARF3T32N
angle 1	180	136	147.2	180	180	135			Replicate 1	Replicate 2	Replicate 3	Mean (plotted)	Replicate 1	Replicate 2	Batch 3	Mean (plotted)	Replicate 1	Replicate 2	Batch 3	Mean (plotted)					ind 1	0	0	2	5		1	0	0	3
angle 2	180	119	152.3	152.599	161.13	159.001		Not injected		100	75	87.5		0	25	12.5		0	0	0					ind 2	0	0	2	3		0	3	3	2
angle 3	180	150	154.86	156.801	158.59	151.978		ARF3WT	100	100	42.8571	80.9524	0	0	57.1429	19.0476	0	0	0	0					ind 3	0	0	2	2		0	1	3	3
angle 4	180	70	132.34	151.436	156.52	147.063		ARF3K127E	0	0	0	0	80	100	60	80	20	0	40	20					ind 4	0	0	4	0		0	0	4	3
angle 5	180	49	158	165.82	127.84	166.061		ARF3L12V/D67V	0	0	25	8.33333	100	100	50	83.3333	0	0	25	8.33333					ind 5	0	0	2	0		0	0	3	2
angle 6	180	108	98.78	180	118.85	164.505																			ind 6	0	0	6	2		0	0	3	4
angle 7	180	123	156.65	180	144.997	131.964		ARF3WT	92.3077				7.69231				0								ind 7	0	0	7	5		0	0	2	3
angle 8	180	152	156.33	180	85.135	46.032		ARF3P47S	75.8621				24.1379				0								ind 8	0	0	5	2		0	0	3	2
angle 9	180	129	155.33	180	136.738	151.991		ARF3D93N	36.8421				52.6316				10.5263								ind 9	0	0	5	5		0	0	2	3
angle 10	180	152	40.44	180	105.96	31.483		ARF3T32N	16.6667				79.1667				4.16667								ind 10	0	0	3	2		0	0	0	2
angle 11	180	164	106.73	180	60.213	121.474																			ind 11	1	0	3	2		0	0	0	0
angle 12	168	140	126.41	180	64.026	143.839																			ind 12	0	1	1			0	1	1	0
angle 13	163.119	120.4	180	180	129.999	77.421																			ind 13	0	1	3			0	1	1	0
angle 14	180	154.8	148.01	155.36	157.99	155.837																			ind 14	0	0	1				0	0	1
angle 15	156.526	150.5	132.063	173.15	120.048	168.118																			ind 15		1	3				0	0	0
angle 16	167.444	149.14	129.903	180	137.75	156.067																			ind 16		1					0	0	1
angle 17	180	150.85	134.869	180	161.399	166.759																			ind 17		0					0	0	1
angle 18		151.7	153.698	180	133.763	140.025																			ind 18							0	1	1
angle 19		143.9	126.766	180	160.62	148.007																			ind 19							0	2	1
angle 20		158.34	130.075	180	115.364	164.757																			ind 20							0		1
angle 21		152.59	146.582	180	19.837	147.529																			ind 21							0		1
angle 22		154.7	153.721	180	163.072	154.79																			ind 22							0		1
angle 23		162	152.59	180	165.116	156.424																			ind 23							2		1
angle 24		161.8	164.542	180	163.824	156.897																			ind 24							1		1
angle 25		130.9	157.655	166.36	180	140.771																			ind 25							0
angle 26		137.5	126.688	174.37	180	165.544																			ind 26							0
angle 27		149.06	107.232	163.32	160.86	160.671																			ind 27							0
angle 28		166.78	162.92	180	159.65	180																			ind 28							1
angle 29		158.48	157.079	180	180	180																			mean	0.0714286	0.235294	3.26667	2.54545		0.0769231	0.357143	1.47368	1.54167
angle 30		140.79	147.043	180	180	180
angle 31		144.33	132.775	153.17	180	176.543
angle 32		139.2	139.151		180	180
angle 33		147.84			163.9	166.979
angle 34		154.39			156.9	162.378
angle 35		146.08			163.759	136.507
angle 36		138.03				167.829
angle 37		159.24				158.99
angle 38		160				157.011
angle 39		143.78
angle 40		134.94
angle 41		152.31
angle 42		173.71
angle 43		90.89
angle 44		142.331
angle 45		28.09
angle 46		165.515
angle 47		49.79
angle 48		99.4
angle 49		141.9
Mean	176.182	136.694	139.648	173.948	143.253	148.849
Fig. 10f: AP embryo extension in ARF3 expressing fish embryos at 15 hpf
Fig. 10f-g: AP embryo extension and CE index in ARF3 expressing fish embryos (WT and mutants) at 15 hpf
AP embryo extension											CE index (calculated as AP embryo ext./ML axis, ratio)
AP embryo extension	not injected	ARF3 WT	ARF3 K127E	ARF3 L12V/D67V		ARF3 WT	ARF3 P47S	ARF3 D93N	ARF3 T32N		CE AP embryo ext./ML axis (ratio)	not injected	ARF3 WT	ARF3 K127E	ARF3 L12V/D67V		ARF3 WT	ARF3 P47S	ARF3 D93N	ARF3 T32N
Ind. 1	1712.24	1728.56	878.5	1320		1318.47	1116.09	811.63	921.58		Ind 1	10.41	10.02	1.89	4.57		11.82	11.13	3.12	2.86
Ind. 2	1729	1738.8	778	1279		1258.55	1190.9	697.1	626		Ind 2	11.46	9.39	1.59	3.67		11.81	11.74	2.74	3.61
Ind. 3	1710.2	1682	1035	1439		1114.27	1164.16	717	940.37		Ind 3	9.71	10.24	2.85	6.29		10.23	11.86	3.12	5.07
Ind. 4	1754	1725.8	1132	1475.6		1367.54	1199.38	1020.85	1199.68		Ind 4	11.27	9.65	2.21	5.97		13.94	9.79	8.61	11.16
Ind. 5	1703.4	1736	922	1562		1207.25	1091.67	1196.34	1209.4		Ind 5	11.45	11.28	0.94	9.85		11.33	9.67	10.55	11.49
Ind. 6	1750	1749.6	1012.5	1307.6		1091.82	1171.08	1045.71	1064.54		Ind 6	13	9.44	3.73	4.76		10.14	10.87	9.96	7.07
Ind. 7	1612	1700	1220	1596.6		1256.21	1250.54	1162.13	1127.7		Ind 7	9.6	10.43	1.45	8.31		13.21	10.66	9.17	9.34
Ind. 8	1727.2	1730.6	1048.5	1453		1205	1271.41	940	1127.23		Ind 8	13.16	9.22	1.81	7.83		12.85	14.35	3.57	11.17
Ind. 9	1736	1720.4	1224	1370.9		1114	1190.65	1197.88	1139.3		Ind 9	11.05	10.58	5.4	6.15		8.35	11.33	5.77	9.88
Ind. 10	1732	1734	1494	1621.8		1317.88	1128.7	992.21	1155.23		Ind 10	13.28	8.52	4.12	7.68		16.99	10.31	4.8	8.65
Ind. 11						1311.38	1299.7	838.54	832.12		Ind 11						9.9	11.19	7.21	5.22
Ind. 12						1269.31	1214.77	958.3	1057		Ind 12						12.49	9.89	5.32	9.78
Ind. 13						1285.22	1238.7	896.6	1198.42		Ind 13						11.37	11.41	4.56	10.39
Ind. 14						1254.82	1053.53	1281.2	1051.51		Ind 14						14.04	7.51	13.47	8.01
Ind. 15						1317.4	1204.34	1238.8	949.72		Ind 15						11.61	12.54	13.1	7.95
Ind. 16						1279.21	1187.44	1307.56	966.47		Ind 16						12.83	11.1	14.6	8.36
Ind. 17						1314.5	1006.81	1256.47			Ind 17						13.82	4.61	15.84
Ind. 18						916.12	940.2	1306.5			Ind 18						4.38	6.84	14.78
Ind. 19							887.95	1241			Ind 19							3.78	13.86
Ind. 20							1117.3	1223			Ind 20							7.3	12.47
Ind. 21							1131.6	1273.76			Ind 21							11.37	13.37
Ind. 22							889.75	1200.21			Ind 22							3.54	12.02
Ind. 23								1224.8			Ind 23								10.85
Ind. 24								1300			Ind 24								13.27
Mean	1716.6	1724.58	1074.45	1442.55		1233.28	1133.94	1096.98	1035.39
ML axis
	not injected	ARF3 WT	ARF3 K127E	ARF3 L12V/D67V		ARF3 WT	ARF3 P47S	ARF3 D93N	ARF3 T32N		Penetrance (raw numbers, calculated from CE index)
ind 1	164.48	172.44	464.96	288.62		111.52	100.25	259.89	322.76			not injected	ARF3 WT	ARF3 K127E	ARF3 L12V/D67V		ARF3 WT	ARF3 P47S	ARF3 D93N	ARF3 T32N
ind 2	150.84	185.22	490.58	348.47		106.55	101.43	253.99	173.5		Normal ( > 9)	10	9	0	1		16	16	14	7
ind 3	176.08	164.32	363.4	228.84		108.93	98.12	230.1	185.38		Mild ( 9 < X < 6 )	0	1	0	5		1	3	2	5
ind 4	155.65	178.86	511.4	247.04		98.08	122.56	118.63	107.5		Moderate ( 6 < X < 3 )	0	0	3	4		1	3	7	3
ind 5	148.81	153.88	981.36	158.64		106.55	112.86	113.35	105.3		Severe ( < 3 )	0	0	7	0		0	0	1	1
ind 6	134.65	185.25	271.16	274.83		107.68	107.77	105.02	150.48
ind 7	167.93	163.05	841.67	192.08		95.12	117.26	126.78	120.69
ind 8	131.29	187.73	580.05	185.6		93.75	88.58	262.97	100.91
ind 9	157.08	162.62	226.49	223.02		133.34	105.1	207.58	115.29		Penetrance (%, calculated from CE index)
ind 10	130.41	203.41	362.22	211.22		77.57	109.53	206.91	133.57			not injected	ARF3 WT	ARF3 K127E	ARF3 L12V/D67V		ARF3 WT	ARF3 P47S	ARF3 D93N	ARF3 T32N
ind 11						132.52	116.14	116.26	159.41		Normal (>9) %	100	90	0	10		88.89	72.73	58.33	43.75
ind 12						101.62	122.79	180.15	108.08		Mild (9<X<6) %	0	10	0	50		5.56	13.64	8.33	31.25
ind 13						113.05	108.59	196.44	115.3		Moderate (6<X<3) %	0	0	30	40		5.56	13.64	29.17	18.75
ind 14						89.35	140.19	95.12	131.21		Severe (<3) %	0	0	70	0		0	0	4.17	6.25
ind 15						113.46	96.08	94.53	119.51
ind 16						99.68	106.97	89.59	115.54
ind 17						95.11	218.61	79.33
ind 18						209.03	137.38	88.39
ind 19							234.89	89.53
ind 20							153.06	98.09
ind 21							99.53	95.28
ind 22							251.69	99.87
ind 23								112.84
ind 24								97.99

[truncated: 14 more sheets: Suppl. Fig. 4, Suppl. Fig. 5, Suppl. Fig. 6, Suppl. Fig. 10, Suppl. Fig. 11, Suppl. Fig. 12, Suppl. Fig. 13, Suppl. Fig. 15, Suppl. Fig. 16, Suppl. Fig. 17, Suppl. Fig. 18, Suppl. Fig. 19, Suppl. Fig. 20, Suppl. Fig. 21]
